# Supplementary material for: An anti-PDGFRβ aptamer for selective delivery of small therapeutic peptide to cardiac cells
Source: PLoS One. 2018 Mar 7;13(3):e0193392. doi: 10.1371/journal.pone.0193392 (PMC5841773; doi:10.1371/journal.pone.0193392)
Supplement: S1 Table — (XLSX) [file pone.0193392.s001.xlsx]

## Sheet: Foglio2
c+	c-	mp conc 1	mp conc 2	mp conc 3	scr conc 1	scr conc 2	scr conc 3	gint conc 1	gint conc 2	gint conc 3	gint mp conc 1	gint mp conc 2	gint mp conc 3	gint scr conc 1	gint scr conc 2	gint scr conc 3
0.13522	0.04068	0.07965	0.128	0.1273	0.06303	0.07974	0.07808	0.05703	0.059538	0.06326	0.092625	0.0783	0.107845	0.08249	0.06316	0.08125
0.1612	0.04303	0.07656	0.1214	0.1167	0.0762	0.1108	0.1106	0.07145	0.047869	0.04023	0.09616	0.1024	0.1214	0.06813	0.05109	0.0534
0.0966	0.001499	0.03854	0.1041	0.1294	0.06131	0.05072	0.07615	0.06127	0.0601	0.0766	0.05001	0.1205	0.1218	0.1073	0.04366	0.1104
0.1478	0.02383	0.1019	0.1503	0.136	0.08102	0.06115	0.06461	0.02321	0.0521	0.0678	0.09653	0.085	0.08559	0.05828	0.1022	0.0614
0.1504	0.04585	0.08931	0.1072	0.1492	0.05453	0.08381	0.0518	0.0547	0.0571	0.0598	0.08755	0.07844	0.1359	0.08767	0.04497	0.0621
0.1201	0.0892	0.0735	0.1135	0.13835	0.0735	0.0735	0.0735	0.0442	0.0472	0.0428	0.0725	0.11487	0.1245	0.0782	0.0578	0.0624
